# Supplementary material for: A mix-and-match reverse genetics system for evaluating genetic determinants of orthobunyavirus neurological disease
Source: PLoS One. 2025 Apr 28;20(4):e0315694. doi: 10.1371/journal.pone.0315694 (PMC12036917; doi:10.1371/journal.pone.0315694)
Supplement: S1 File — Data for Figs 1 and 4 (Table 1): Titers (PFU/ml) of intermediate stocks grown in Vero cells inoculated with MOI=0.01 with either recovered transfection supernatants or wild type stock viruses. Titers determined by plaque assays in Vero cells. Data for Fig 2 and Table 2 (Table 2): Titers (PFU/ml) of time points for replication kinetics in SH-SY5Y cells. Supernatants were harvested and pooled from triplicate samples at each time point. The supernatants were titered via plaques assay in Vero cells. The titers for timepoints from three independent experiments for each virus are reported. (XLSX) [file pone.0315694.s001.xlsx]

## Sheet: Data for Figures 1 and 4
Titers of intermediate virus stocks grown in Vero cells
LACV-wt	LACV-RGS_wt	JCV-wt	JCV-RGS_wt	INKV-wt	INKV-RGS_wt	rLILV	rLJLV	rIJIV	rJIJV
80100000	31300000	1050000	1160000	9380000	7030000	6410000	523000	578000	24600000

## Sheet: Data for Figure 2
Titers of replication kinetics displayed in Figure 2 and analyzed in Table 2
	LACV-wt			LACV-RGS_wt			JCV-wt			JCV-RGS_wt			INKV-wt			INKV-RGS_wt
HPI	Experiment 1	Experiment 2	Experiment 3	Experiment 1	Experiment 2	Experiment 3	Experiment 1	Experiment 2	Experiment 3	Experiment 1	Experiment 2	Experiment 3	Experiment 1	Experiment 2	Experiment 3	Experiment 1	Experiment 2	Experiment 3
1	16000	21000	14800	24500	18500	24300	15800	12000	23500	18750	15500	17750	30000	10500	22500	12250	17500	18000
6	175	3650	225	125	375	275	50	75	200	325	625	875	100	250	100	225	300	225
12	11800	42500	8000	97500	82500	22500	2250	850	3000	13250	20250	13500	875	1080	1130	925	1025	1725
24	9000000	13250000	1000000	42500000	25000000	12000000	49900	25500	80000	130000	225000	197500	3250	37500	47500	5250	27500	5750
48	108000000	105000000	26500000	153000000	130000000	85000000	3480000	1030000	2900000	1800000	2512500	4250000	183000	5750000	30000000	97500	875000	207500
72	62500000	90000000	47500000	138000000	77500000	60000000	22000000	10300000	82500000	10000000	29875000	60000000	42500000	8750000	27500000	4750000	42500000	39750000
96	57500000	70000000	27900000	92500000	85000000	57500000	10000000	4250000	165000000	18250000	20750000	85000000	57500000	27500000	37500000	13000000	65000000	20500000
